# Supplementary material for: Synbiotics Containing Nanoprebiotics: A Novel Therapeutic Strategy to Restore Gut Dysbiosis
Source: Front Microbiol. 2021 Aug 12;12:715241. doi: 10.3389/fmicb.2021.715241 (PMC8406803; doi:10.3389/fmicb.2021.715241)
Supplement: Supplementary Table 1 — Primer sequences to identify specific bacteria [Escherichia coli (intimin), Lactobacillus spp., Bifidobacterium spp., and 16S rRNA (B16S)] were used to conduct quantitative polymerase chain reaction (qPCR) with gDNA of intestinal contents. [file Data_Sheet_1.xlsx]

## Sheet: Supplementary_Table_S1. 
Supplementary_Table_S1. Primer used in this study.
Target bacteria (gene)	Sequences (5`-3`)	Size(bp)
E. coli (intimin)	F:CATGCCGCGTGTATGAAGAA	470
	R:CGGGTAACGTCAATGAGCAAA
Lactobacillus spp.	F:AGCAGTAGGGAATCTTCCA	341
	R:CACCGCTACACATGGAG
Bifidobacterium spp.	F:GCGTGCTTAACACATGCAAGTC	126
	R:CACCCGTTTCCAGGAGCTATT
16s rRNA (B16S)	F:CCTACGGGAGGCAGCAG	450
	R:GGACTACGGGTTCTAAT

## Sheet: Supplementary_table_S2.
Supplementary table S2. Relative abundances of phyla and genera of the mouse ceca microbiota and all-sharing taxon upon pro- or synbiotics treatment
Taxon	Relative abundance (%)						p-value	Taxon type (All_sharing / -)
	C	T1	T2	T3	T4	T5
Phylum
Acidobacteria	0±0a	0±0a	0±0a	0±0a	0±0a	0.001±0.002a	0.047*	-
Actinobacteria	0.197±0.282	0.084±0.042	0.102±0.117	0.072±0.06	0.285±0.152	0.342±0.224	0.055	All_sharing
Aquificae	0.001±0.001	0±0.001	0±0	0±0	0±0	0±0	0.66	-
Bacteroidetes	61.036±11.657c	1.87±0.416a	48.527±10.788c	7.485±1.957ab	7.727±1.979ab	18.687±9.58b	<0.001***	All_sharing
Chloroflexi	0±0	0±0	0±0	0±0	0±0	0.001±0.001	0.337	-
Cyanobacteria	0.094±0.103	0.016±0.01	0.023±0.014	0.035±0.042	0.066±0.047	0.065±0.046	0.137	All_sharing
Deferribacteres	2.807±1.673b	0.119±0.068a	0.086±0.052a	0.087±0.043a	0.088±0.029a	0.103±0.057a	<0.001***	All_sharing
Euryarchaeota	0.001±0.001a	0.003±0.002a	0.011±0.015ab	0.006±0.006a	0.019±0.017ab	0.033±0.028b	0.008**	All_sharing
Fibrobacteres	0±0.001	0±0	0±0.001	0±0	0±0	0.001±0.002	0.238	-
Firmicutes	14.708±4.665a	56.852±15.043bc	48.325±10.047b	84.983±3.241d	85.706±4.148d	72.29±7.135cd	<0.001***	All_sharing
Fusobacteria	0.01±0.017	0.01±0.007	0.018±0.012	0.01±0.009	0.035±0.036	0.229±0.396	0.162	All_sharing
Lentisphaerae	0.001±0.002	0.001±0.001	0.001±0.002	0.001±0.003	0±0.001	0.004±0.009	0.651	All_sharing
Planctomycetes	0±0a	0.003±0.006a	0.007±0.009a	0.01±0.012a	0.016±0.018ab	0.048±0.039b	0.002**	-
Proteobacteria	19.484±10.197b	40.788±15.515c	1.177±0.324a	1.284±0.359a	1.414±0.339a	1.957±0.6a	<0.001***	All_sharing
SR1	0±0	0±0.001	0.001±0.001	0±0.001	0±0	0.003±0.007	0.302	-
Spirochaetes	0.001±0.001a	0.007±0.006ab	0.008±0.011ab	0.003±0.002a	0.017±0.017ab	0.037±0.038b	0.018*	All_sharing
Synergistetes	0±0	0±0	0±0.001	0.003±0.006	0.002±0.002	0.003±0.003	0.437	-
TM7	1.045±0.464a	0.026±0.011a	0.417±0.736ab	0.037±0.016c	0.047±0.026bc	0.047±0.023c	<0.001***	All_sharing
Tenericutes	0.612±0.309b	0.212±0.062a	1.285±0.483ab	5.966±3.324a	4.558±3.84a	6.132±1.54a	<0.001***	All_sharing
Verrucomicrobia	0.001±0.001	0.007±0.008	0.011±0.01	0.016±0.023	0.021±0.014	0.018±0.018	0.225	All_sharing
[Thermi]	0±0	0±0	0±0	0±0	0±0	0±0	0.516	-
Genus
Abies	0±0	0±0	0±0	0±0.001	0.001±0.002	0±0	0.265	-
Acetobacter	0±0	0±0	0±0	0±0	0±0	0±0	0.337	-
Achromobacter	0±0	0±0	0±0	0±0	0±0	0.001±0.002	0.436	-
Acidaminococcus	0.001±0.001	0.001±0.001	0.003±0.004	0.004±0.004	0.018±0.022	0.023±0.031	0.064	All_sharing
Acidovorax	0±0	0±0	0.001±0.002	0±0	0±0	0±0	0.481	-
Acinetobacter	0.003±0.005a	0.006±0.003a	0.002±0.002a	0.006±0.008a	0.012±0.01ab	0.028±0.019b	<0.001***	All_sharing
Actinobacillus	0±0	0±0	0±0	0±0	0±0	0±0	0.652	-
Actinomyces	0.001±0.002	0.001±0.001	0.003±0.007	0.001±0.002	0.002±0.003	0.003±0.006	0.833	All_sharing
Actinomycetospora	0±0	0±0	0±0.001	0±0	0±0	0±0	0.481	-
Adlercreutzia	0.07±0.021a	0.007±0.005a	0.005±0.003a	0.012±0.009a	0.071±0.084a	0.043±0.045a	0.007**	All_sharing
Aerococcus	0±0	0±0	0±0.001	0.001±0.001	0.004±0.006	0.002±0.003	0.15	-
AF12	0.7±0.352b	0.01±0.005a	0.019±0.011a	0.013±0.006a	0.027±0.021a	0.032±0.013a	<0.001***	All_sharing
Aggregatibacter	0±0	0±0	0±0	0±0	0±0	0±0	0.481	-
Agrobacterium	0±0	0.001±0.001	0±0	0.001±0.001	0±0	0.002±0.004	0.435	-
Akkermansia	0.001±0.001	0.002±0.002	0.01±0.01	0.015±0.023	0.017±0.014	0.013±0.013	0.231	All_sharing
Albidovulum	0.011±0.027	0.004±0.005	0.011±0.018	0.013±0.016	0.01±0.009	0.02±0.013	0.741	All_sharing
Alistipes	0±0	0±0	0±0.001	0±0	0±0	0±0	0.547	-
Allobaculum	0±0.001	0±0.001	0±0	0±0	0.003±0.005	0±0	0.119	-
Alloiococcus	0±0	0±0	0±0	0±0	0.002±0.003	0±0	0.178	-
Amaricoccus	0±0	0±0.001	0±0	0±0	0±0	0±0	0.547	-
Anaerobacillus	0±0.001	0±0.001	0±0.001	0±0	0±0	0±0.001	0.988	-
Anaerobiospirillum	0±0	0±0	0±0	0±0.001	0±0	0±0	0.481	-
Anaerococcus	0.002±0.003	0±0.001	0±0	0±0	0±0.001	0.005±0.006	0.098	-
Anaerofustis	0.001±0.001	0±0	0±0.001	0±0.001	0±0.001	0.002±0.004	0.496	-
Anaeroplasma	0.396±0.35a	0.076±0.029a	0.225±0.143a	3.011±2.507b	0.759±0.664a	0.638±0.254a	<0.001***	All_sharing
Anaerostipes	0.09±0.096	0.303±0.481	0.054±0.012	0.069±0.01	1.972±2.898	1.01±0.601	0.061	All_sharing
Anaerotruncus	0.002±0.001a	0.001±0.001a	0.01±0.001ab	0.012±0.006ab	0.031±0.022c	0.022±0.007bc	<0.001***	All_sharing
Anaerovibrio	0.001±0.001	0±0	0±0	0.002±0.004	0.001±0.001	0.004±0.005	0.33	-
Aquincola	0±0	0±0	0±0	0±0	0±0	0±0.001	0.22	-
Aristolochia	0±0.001	0±0	0±0	0±0	0±0	0±0	0.481	-
Arthrobacter	0±0a	0.001±0.001a	0±0a	0±0a	0.003±0.004a	0.024±0.026b	0.003**	-
Asticcacaulis	0±0	0±0	0±0	0±0	0±0	0.001±0.002	0.127	-
Atopobium	0±0	0±0	0±0	0±0	0.004±0.009	0±0	0.337	-
Aurantimonas	0±0	0±0	0±0	0±0	0±0.001	0±0	0.337	-
Azorhizobium	0±0	0±0.001	0±0	0±0	0±0	0.001±0.001	0.666	-
Azospirillum	0±0	0±0	0±0.001	0±0	0±0	0±0	0.531	-
Azovibrio	0.001±0.001	0.006±0.003	0.023±0.017	0.024±0.04	0.02±0.009	0.032±0.034	0.207	All_sharing
Bacillus	0.063±0.141	0.011±0.008	0.014±0.011	0.008±0.004	0.015±0.01	0.255±0.475	0.27	All_sharing
Bacteroides	3.522±1.329b	0.17±0.05a	0.294±0.103a	0.301±0.255a	0.558±0.461a	0.844±0.44a	<0.001***	All_sharing
Balneimonas	0±0	0±0	0±0	0.001±0.002	0.006±0.013	0.002±0.005	0.472	-
Barnesiella	0±0	0±0	0±0	0±0	0±0	0±0	0.618	-
BF311	0±0	0.001±0.001	0.001±0.003	0±0	0.004±0.008	0.011±0.016	0.117	-
Bifidobacterium	0.002±0.001a	0.001±0.001a	0.001±0.001a	0.001±0.001a	0.08±0.09b	0.01±0.006a	0.004**	All_sharing
Bilophila	0.096±0.061b	0.006±0.003a	0.003±0.001a	0.003±0.002a	0.002±0.002a	0.007±0.008a	<0.001***	All_sharing
Blautia	0.002±0.002	0.003±0.003	0.03±0.035	0.025±0.029	0.005±0.004	0.016±0.009	0.071	All_sharing
Brachybacterium	0±0	0±0	0±0	0±0	0±0	0±0	0.337	-
Bradyrhizobium	0±0	0±0	0.003±0.003	0.007±0.012	0.003±0.003	0.011±0.013	0.133	-
Brevibacillus	0±0	0±0	0±0	0±0	0±0	0.001±0.001	0.337	-
Brevibacterium	0±0	0±0.001	0.001±0.001	0±0	0±0	0±0.001	0.76	-
Brevundimonas	0±0	0±0.001	0±0	0±0	0±0.001	0±0	0.623	-
Bulleidia	0±0	0±0	0.002±0.003	0.001±0.002	0±0.001	0.001±0.002	0.217	-
Butyricicoccus	0.003±0.004	0.004±0.002	0.007±0.006	0.01±0.01	0.013±0.02	0.029±0.03	0.074	All_sharing
Butyricimonas	0.001±0.001	0±0.001	0.001±0.001	0.003±0.007	0±0.001	0.005±0.008	0.376	All_sharing
Calothrix	0±0	0±0	0±0	0±0	0±0	0±0	0.481	-
Campylobacter	0±0	0±0.001	0.003±0.003	0.001±0.001	0.002±0.004	0.012±0.017	0.068	-
Candidatus Arthromitus	0.01±0.007ab	0.005±0.002a	0.02±0.015ab	0.046±0.014ab	0.172±0.148c	0.125±0.066bc	<0.001***	All_sharing
Capnocytophaga	0±0	0±0	0±0	0±0	0±0	0.002±0.004	0.373	-
Cardiobacterium	0±0.001	0±0	0.001±0.001	0±0	0±0	0±0	0.594	-
Catonella	0±0	0±0	0±0	0±0	0±0	0±0	0.337	-
Caulobacter	0±0	0±0.001	0±0	0±0	0.001±0.001	0.002±0.005	0.474	-
CF231	0.001±0	0.001±0.002	0.002±0.002	0.003±0.007	0.007±0.005	0.007±0.009	0.27	All_sharing
Chryseobacterium	0±0.001	0±0	0.001±0.002	0±0	0.002±0.003	0.003±0.003	0.118	-
Citricoccus	0±0	0±0	0±0	0±0	0.002±0.005	0±0	0.337	-
Citrobacter	0±0	0±0	0±0	0±0	0±0	0±0	0.539	-
Clavibacter	0±0	0±0	0±0	0±0	0±0	0±0.001	0.337	-
Cloacibacterium	0±0	0±0	0±0.001	0±0.001	0±0	0.003±0.007	0.426	-
Clostridium	0.015±0.01a	0.018±0.006a	0.177±0.129ab	0.201±0.171ab	0.364±0.288bc	0.576±0.155c	<0.001***	All_sharing
Collinsella	0±0.001	0.001±0.001	0.001±0.001	0.002±0.002	0.003±0.004	0±0	0.162	-
Comamonas	0.001±0.001	0.007±0.012	0.005±0.005	0.005±0.007	0.007±0.008	0.011±0.018	0.64	All_sharing
Coprobacillus	0.001±0.001	0.003±0.008	0.002±0.001	0.003±0.003	0.008±0.015	0.004±0.003	0.621	All_sharing
Coprococcus	0.059±0.029a	0.04±0.015a	0.368±0.202ab	0.32±0.171ab	0.684±0.597b	0.736±0.191b	<0.001***	All_sharing
Corynebacterium	0.024±0.051	0.023±0.014	0.042±0.061	0.025±0.02	0.058±0.051	0.094±0.078	0.178	All_sharing
Cronobacter	0±0a	0.012±0.007b	0±0a	0±0a	0±0.001a	0.001±0.001a	<0.001***	-
Cryobacterium	0±0	0±0	0±0	0±0	0±0	0±0	0.313	-
Cupriavidus	0.001±0	0.002±0.001	0.005±0.006	0.006±0.011	0.006±0.002	0.008±0.007	0.279	All_sharing
Curtobacterium	0±0a	0.001±0b	0±0a	0±0ab	0±0a	0±0a	0.003**	-
Dehalobacterium	0.191±0.045a	0.026±0.009a	0.372±0.121ac	0.677±0.449bc	0.317±0.177ab	0.758±0.157c	<0.001***	All_sharing
Deinococcus	0±0	0±0	0±0	0±0	0±0	0±0	0.516	-
Delftia	0±0	0±0	0±0	0±0	0±0	0±0	0.481	-
Dermabacter	0±0	0±0	0±0	0±0	0±0.001	0±0	0.337	-
Dermacoccus	0±0	0.001±0.001	0±0	0±0	0.001±0.003	0.004±0.009	0.469	-
Desulfovibrio	0.511±0.225b	0.037±0.017a	0.032±0.012a	0.029±0.014a	0.04±0.021a	0.07±0.036a	<0.001***	All_sharing
Devosia	0±0	0±0.001	0±0	0±0	0±0	0±0	0.556	-
Dialister	0±0	0.001±0.001	0±0.001	0±0.001	0.001±0.001	0±0	0.703	-
Dietzia	0±0	0±0	0±0	0±0	0±0	0±0	0.573	-
Dorea	0.031±0.018	0.007±0.004	0.021±0.017	0.045±0.039	0.047±0.049	0.054±0.013	0.071	All_sharing
Enhydrobacter	0.002±0.006	0.002±0.002	0.001±0.002	0.006±0.011	0.003±0.003	0.007±0.008	0.545	All_sharing
Enterobacter	0±0a	0.033±0.016b	0±0a	0.001±0.001a	0±0a	0±0a	<0.001***	-
Enterococcus	0.133±0.021	9.391±17.767	0.242±0.04	0.324±0.038	0.361±0.041	0.379±0.106	0.236	All_sharing
Epulopiscium	0±0	0±0	0±0	0±0	0±0	0±0	0.481	-
Erwinia	0.001±0.001a	0.081±0.033b	0.002±0.001a	0.001±0a	0.001±0.001a	0.001±0.001a	<0.001***	All_sharing
[Eubacterium]	0.001±0.003	0±0	0.001±0.002	0.001±0.001	0±0.001	0±0	0.595	-
Facklamia	0±0	0±0	0±0	0±0	0±0	0±0	0.479	-
Faecalibacterium	0.009±0.017a	0.006±0.003a	0.017±0.017ab	0.015±0.018ab	0.032±0.036ab	0.054±0.032b	0.016*	All_sharing
Fibrobacter	0±0.001	0±0	0±0.001	0±0	0±0	0.001±0.002	0.238	-
Finegoldia	0.001±0.003	0.001±0.001	0.001±0.002	0±0	0.001±0.003	0.007±0.01	0.146	-
Flavobacterium	0±0	0±0	0±0	0.001±0.001	0±0	0±0.001	0.623	-
Flexispira	1.287±0.855b	0.043±0.016a	0.03±0.012a	0.029±0.01a	0.038±0.019a	0.041±0.019a	<0.001***	All_sharing
Friedmanniella	0±0	0±0	0±0	0±0	0±0	0±0	0.481	-
Fusobacterium	0.009±0.017a	0.008±0.007a	0.015±0.011a	0.009±0.009a	0.034±0.036ab	0.075±0.062b	0.004**	All_sharing
Gallibacterium	0.001±0.002	0±0	0±0	0±0.001	0.001±0.002	0.001±0.001	0.64	-
Gardnerella	0±0	0±0	0±0	0±0	0±0	0±0	0.337	-
Geobacillus	0±0	0±0	0±0	0±0	0±0	0±0	0.605	-
Georgenia	0±0	0±0	0±0	0±0	0±0	0±0	0.481	-
Giesbergeria	0±0.001	0.001±0.002	0±0.001	0.001±0.002	0.001±0.001	0.003±0.004	0.516	All_sharing
Gordonia	0±0	0±0	0±0	0±0	0±0	0±0	0.481	-
Granulicatella	0±0.001	0.004±0.006	0.001±0.002	0.001±0.001	0±0	0.001±0.001	0.432	-
GW-34	0±0	0±0	0±0	0±0	0±0	0±0	0.481	-
Haemophilus	0.001±0.002	0.001±0.002	0±0	0±0	0±0	0±0	0.568	-
Helicobacter	15.707±8.453b	0.479±0.219a	0.415±0.215a	0.397±0.138a	0.444±0.146a	0.518±0.26a	<0.001***	All_sharing
Holdemania	0±0	0±0	0.001±0.002	0±0	0±0	0±0	0.406	-
Hydrogenophaga	0.017±0.026	0.01±0.005	0.038±0.064	0.01±0.009	0.007±0.005	0.033±0.034	0.475	All_sharing
Hydrogenophilus	0.003±0.004	0.001±0.002	0.007±0.009	0.002±0.003	0.004±0.004	0.003±0.003	0.468	All_sharing
Hylemonella	0±0	0±0	0±0	0±0	0±0	0±0	0.337	-
Hymenobacter	0±0	0±0	0±0	0±0	0.002±0.004	0±0.001	0.269	-
Janibacter	0±0	0±0	0±0	0±0.001	0±0	0±0	0.579	-
Janthinobacterium	0±0	0±0	0±0	0±0	0±0	0±0	0.481	-
Jeotgalicoccus	0±0	0.001±0.001	0±0	0±0	0±0	0±0	0.503	-
Kaistobacter	0±0	0±0	0±0	0.001±0.001	0±0	0±0	0.085	-
Klebsiella	0±0	0±0	0±0	0±0	0.001±0.001	0.001±0.001	0.115	-
Kocuria	0.001±0.001	0±0.001	0±0.001	0±0	0±0	0.015±0.033	0.35	-
Kurthia	0±0	0±0	0±0	0±0	0±0	0±0	0.481	-
L7A_E11	0±0	0±0	0±0	0±0	0±0	0±0	0.549	-
Lachnobacterium	0±0	0±0	0±0	0±0	0±0	0±0	0.062	-
Lachnospira	0±0	0±0	0±0	0±0	0±0	0±0	0.636	-
Lactobacillus	0.312±0.123a	0.131±0.029a	0.664±0.555a	0.564±0.284a	3.008±2.371b	3.124±0.497b	<0.001***	All_sharing
Lactococcus	0.004±0.004	0.011±0.014	0.017±0.015	0.01±0.005	0.014±0.012	0.092±0.148	0.149	All_sharing
Lautropia	0±0	0±0	0±0	0±0	0.001±0.002	0±0	0.386	-
Leptotrichia	0.001±0.001	0.002±0.001	0.003±0.003	0.001±0.001	0.001±0.001	0.153±0.34	0.339	All_sharing
Leucobacter	0±0	0±0.001	0±0	0.001±0.001	0.001±0.001	0.013±0.03	0.363	-
Leuconostoc	0±0	0.001±0.002	0±0.001	0±0	0±0	0±0	0.605	-
Limnohabitans	0±0	0±0.001	0±0	0.001±0.002	0.001±0.001	0.007±0.014	0.293	-
Listeria	0±0.001	0±0.001	0±0	0±0.001	0±0	0.013±0.03	0.345	-
Lupinus	0±0	0±0	0±0	0±0	0±0	0±0	0.337	-
Luteimonas	0±0	0±0	0±0	0±0	0±0	0±0	0.671	-
Lysinibacillus	0±0	0±0	0±0	0±0	0±0.001	0±0	0.287	-
Mannheimia	0±0	0.011±0.027	0±0	0±0	0±0	0±0	0.469	-
Marinomonas	0±0	0±0	0±0	0±0	0±0	0.001±0.002	0.337	-
Megamonas	0±0	0±0	0±0.001	0±0	0±0	0.001±0.003	0.491	-
Megasphaera	0.002±0.005	0.002±0.003	0.005±0.006	0.002±0.002	0.011±0.012	0.014±0.02	0.202	All_sharing
Melissococcus	0±0	0.001±0.002	0±0.001	0±0	0±0	0±0	0.179	-
Methanobrevibacter	0±0.001	0.001±0.001	0.006±0.012	0.004±0.006	0.011±0.012	0.013±0.009	0.077	All_sharing
Methanocorpusculum	0±0	0±0	0±0.001	0±0	0±0	0±0	0.544	-
Methanosphaera	0±0	0±0	0±0	0±0	0.001±0.002	0±0	0.397	-
Methylibium	0±0	0±0.001	0±0	0±0	0±0	0±0	0.291	-
Methylobacterium	0.001±0.002	0.002±0.002	0±0.001	0±0	0.002±0.005	0.001±0.002	0.621	-
Microbacterium	0±0	0±0.001	0±0.001	0.001±0.001	0.001±0.001	0.001±0.001	0.584	-
Micrococcus	0.001±0.002a	0.002±0.001a	0.001±0.002a	0.001±0.001a	0.004±0.004ab	0.025±0.032b	0.026*	All_sharing
Mitsuokella	0±0	0±0	0±0.001	0±0	0±0	0.003±0.006	0.216	-
Modestobacter	0±0.001	0±0	0±0.001	0±0	0±0	0±0	0.599	-
Mogibacterium	0±0	0±0	0±0	0±0	0±0	0±0	0.685	-
Morganella	0±0	0±0	0±0	0±0	0±0	0.003±0.006	0.361	-
Mucispirillum	2.807±1.673b	0.119±0.068a	0.086±0.052a	0.087±0.043a	0.088±0.029a	0.103±0.057a	<0.001***	All_sharing
Mycetocola	0±0	0±0	0±0	0±0	0±0	0±0	0.804	-
Mycobacterium	0±0	0±0	0±0	0±0	0±0	0±0	0.481	-
Mycoplana	0±0.001	0±0	0.001±0.002	0±0	0±0	0.002±0.004	0.309	-
Mycoplasma	0±0	0±0	0±0	0±0	0.001±0.003	0±0	0.337	-
Myroides	0±0	0±0	0±0	0±0	0±0	0±0	0.41	-
Neisseria	0.001±0.001	0±0	0.001±0.001	0±0	0.005±0.006	0.005±0.008	0.178	-
Nelumbo	0±0	0.002±0.002	0.003±0.005	0.001±0.002	0.004±0.005	0.004±0.005	0.367	-
Nevskia	0±0	0±0	0±0	0±0.001	0±0	0±0	0.481	-
Oceanobacillus	0±0	0±0	0±0	0±0	0±0	0±0	0.481	-
Ochrobactrum	0±0	0±0.001	0±0	0±0	0±0	0±0	0.072	-
Odoribacter	13.554±4.88b	0.169±0.055a	0.33±0.214a	0.219±0.103a	0.377±0.335a	0.537±0.335a	<0.001***	All_sharing
Oscillospira	1.318±0.58a	1.164±0.885a	6.32±2.09b	10.348±2.784c	9.72±1.277bc	10.362±2.36c	<0.001***	All_sharing
p-75-a5	0±0.001	0.001±0.003	0.001±0.001	0.004±0.008	0.007±0.011	0.002±0.003	0.416	All_sharing
Paenibacillus	0±0	0±0	0±0	0±0	0±0	0±0	0.74	-
Paenochrobactrum	0±0	0±0	0±0	0±0	0±0	0.003±0.007	0.316	-
Paludibacter	0±0	0±0.001	0±0	0±0	0±0.001	0±0	0.313	-
Pantoea	0±0a	0.013±0.007b	0±0a	0±0a	0±0a	0±0a	<0.001***	-
Parabacteroides	0.206±0.159a	0.026±0.003a	0.04±0.013a	0.045±0.028a	0.074±0.049a	3.307±3.248b	<0.001***	All_sharing
Paracoccus	0.002±0.004	0.002±0.002	0.001±0.001	0.005±0.012	0.001±0.001	0.01±0.007	0.132	All_sharing
Parvimonas	0±0	0±0	0±0	0±0	0±0	0±0	0.481	-
Pasteurella	0±0	0±0	0±0	0±0	0±0	0±0	0.337	-
Pediococcus	0.029±0.033	0.016±0.011	0.029±0.033	0.024±0.026	0.014±0.009	0.055±0.032	0.181	All_sharing
Pedobacter	0±0	0±0	0±0	0±0	0±0	0±0	0.481	-
Peptococcus	0±0	0±0	0.001±0.003	0±0	0.002±0.005	0±0	0.493	-
Peptoniphilus	0.001±0.001	0.001±0.002	0.001±0.001	0±0	0.003±0.005	0.013±0.021	0.17	-
Peptostreptococcus	0±0	0±0	0±0	0±0	0±0	0±0	0.481	-
Peredibacter	0±0	0±0	0±0	0±0	0±0.001	0±0	0.337	-
Phascolarctobacterium	0.002±0.002	0.002±0.002	0.006±0.005	0.012±0.02	0.018±0.018	0.017±0.008	0.085	All_sharing
Phenylobacterium	0±0	0±0	0±0.001	0±0	0±0	0.001±0.003	0.492	-
Plesiocystis	0±0	0±0	0±0.001	0±0	0±0	0±0	0.534	-
Pleurozia	0±0	0±0	0.001±0.003	0±0	0±0	0±0	0.429	-
Pontibacter	0±0	0±0	0.001±0	0±0	0.034±0.076	0±0	0.349	-
Porphyromonas	0±0.001	0±0	0.001±0.001	0±0	0.001±0.001	0±0	0.803	-
Prevotella	0.206±0.303	0.036±0.019	0.049±0.033	0.074±0.084	0.145±0.115	0.265±0.187	0.124	All_sharing
[Prevotella]	0.797±0.929b	0.043±0.013a	0.064±0.04a	0.049±0.027a	0.06±0.014a	0.123±0.076ab	0.015*	All_sharing
Propionibacterium	0.092±0.217	0.038±0.032	0.038±0.044	0.018±0.018	0.04±0.044	0.082±0.073	0.791	All_sharing
Proteus	0±0	0±0	0±0	0±0	0±0	0.008±0.018	0.284	-
Providencia	0±0	0±0	0±0	0.001±0.001	0±0	0.022±0.038	0.127	-
Pseudochrobactrum	0±0	0±0	0±0	0±0	0±0	0.003±0.007	0.321	-
Pseudomonas	0.001±0.002	0.006±0.01	0.003±0.002	0.008±0.014	0.005±0.004	0.013±0.012	0.305	All_sharing
Ralstonia	0±0	0±0	0±0	0±0	0.003±0.007	0±0	0.367	-
Ramlibacter	0±0	0±0	0±0	0±0	0±0	0±0	0.481	-
Raoultella	0±0	0±0	0±0	0±0	0±0	0±0	0.481	-
rc4-4	0±0	0±0	0±0	0.002±0.004	0±0	0±0	0.481	-
Renibacterium	0±0	0±0	0±0	0.001±0.002	0±0	0±0	0.481	-
RFN20	0±0	0.001±0.001	0.001±0.001	0±0	0.002±0.002	0.001±0.001	0.199	-
Rheinheimera	0±0	0±0	0±0	0±0	0±0	0±0	0.481	-
Rhodococcus	0.002±0.005	0.001±0.001	0.002±0.004	0.001±0	0.001±0.001	0.009±0.009	0.053	All_sharing
Rhodoferax	0±0	0±0	0±0	0±0	0±0	0±0	0.337	-
Rikenella	0±0	0±0	0.001±0.001	0±0	0.006±0.014	0.001±0.001	0.4	-
Roseburia	0.001±0.001	0.003±0.002	0.006±0.007	0.003±0.004	0.004±0.002	0.011±0.01	0.066	All_sharing
Roseomonas	0±0	0±0	0.001±0.002	0.004±0.007	0.001±0.002	0.002±0.003	0.423	-
Rothia	0±0.001	0.001±0.001	0.001±0.002	0.001±0.002	0±0	0±0	0.499	-
Rubellimicrobium	0±0	0±0	0±0	0±0	0±0	0±0	0.481	-
Ruminobacter	0±0	0±0	0±0	0±0	0.001±0.001	0.001±0.002	0.373	-
Ruminococcus	0.579±0.238ab	0.153±0.029a	1.55±0.757ac	2.981±1.434cd	3.532±1.255d	1.814±0.161bc	<0.001***	All_sharing
[Ruminococcus]	0.068±0.027a	0.157±0.117ab	0.134±0.071ab	0.281±0.165b	0.272±0.081b	0.296±0.037b	0.001**	All_sharing
Rummeliibacillus	0±0	0±0	0±0	0±0	0±0	0±0	0.481	-
Saccharomonospora	0±0	0±0	0±0	0±0	0±0	0.001±0.001	0.174	-
Salinicoccus	0±0	0±0	0±0	0±0	0±0.001	0±0	0.152	-
Sarcina	0±0	0±0	0±0	0±0	0±0	0±0	0.532	-
Schlegelella	0±0	0±0	0±0	0±0	0±0	0±0	0.525	-
Sediminibacterium	0±0.001	0±0	0±0	0±0	0.001±0.002	0±0.001	0.526	-
Serratia	0±0	0.002±0.002	0±0	0±0	0.001±0.001	0.002±0.004	0.166	-
Sharpea	0±0.001	0±0	0±0	0±0	0±0	0.003±0.006	0.179	-
Slackia	0±0	0±0	0±0	0±0	0±0	0±0	0.481	-
SMB53	0.007±0.015	0.003±0.003	0.004±0.003	0.003±0.003	0.004±0.004	0.015±0.014	0.213	All_sharing
Solibacillus	0±0	0±0	0±0	0±0	0±0.001	0.002±0.003	0.119	-
Sphaerochaeta	0±0	0.002±0.002	0.002±0.003	0.001±0.001	0.003±0.005	0.003±0.003	0.444	-
Sphingobacterium	0±0	0±0	0±0	0±0.001	0±0	0±0	0.535	-
Sphingobium	0±0	0±0	0±0	0±0	0.001±0.003	0±0	0.337	-
Sphingomonas	0.001±0.003	0.001±0.001	0.002±0.004	0.003±0.006	0.004±0.006	0.004±0.006	0.749	All_sharing
Sporosarcina	0±0	0±0	0±0	0.005±0.011	0±0	0.002±0.002	0.338	-
Staphylococcus	0.01±0.01a	0.02±0.033ab	0.024±0.011ab	0.105±0.096b	0.013±0.009a	0.076±0.063ab	0.011*	All_sharing
Stenotrophomonas	0.001±0.001	0.003±0.003	0.003±0.003	0.006±0.011	0.01±0.009	0.004±0.004	0.217	All_sharing
Steroidobacter	0±0.001	0±0	0±0	0±0	0±0	0±0	0.481	-
Streptococcus	0.039±0.007a	3.833±4.733b	0.079±0.01a	0.125±0.033a	0.175±0.088ab	0.225±0.126ab	0.016*	All_sharing
Succiniclasticum	0±0	0±0	0±0	0.001±0.001	0.001±0.001	0.001±0.002	0.666	-
Succinivibrio	0±0	0.001±0.001	0.001±0.001	0.003±0.008	0.006±0.004	0.008±0.01	0.12	-
Sutterella	0.035±0.012b	0.004±0.002a	0.002±0.001a	0.003±0.002a	0.01±0.005a	0.003±0.002a	<0.001***	All_sharing
Synergistes	0±0	0±0	0±0	0±0	0.001±0.002	0.002±0.003	0.072	-
Thermoanaerobacterium	0±0	0±0	0±0	0±0	0±0	0±0	0.481	-
Trabulsiella	0±0a	0.041±0.016b	0.001±0.003a	0.001±0.001a	0.004±0.004a	0.007±0.011a	<0.001***	-
Treponema	0.001±0.001a	0.005±0.005ab	0.006±0.008ab	0.002±0.002a	0.014±0.014ab	0.034±0.037b	0.020*	All_sharing
Turicibacter	0.002±0.002	0.004±0.002	0.003±0.001	0.207±0.416	0.089±0.19	0.011±0.01	0.371	All_sharing
vadinCA11	0.001±0.001a	0.002±0.002ab	0.004±0.004ab	0.002±0.002ab	0.007±0.005ab	0.02±0.026b	0.042*	All_sharing
Vagococcus	0±0	0.002±0.003	0±0	0±0	0±0	0±0	0.157	-
Veillonella	0±0	0±0	0.003±0.006	0±0	0±0	0.001±0.002	0.521	-
Verminephrobacter	0±0	0±0	0±0	0±0	0±0	0±0	0.54	-
Victivallis	0±0.001	0±0	0±0.001	0±0	0±0	0±0	0.636	-
Virgibacillus	0±0.001	0±0	0±0	0±0	0±0	0±0	0.481	-
Wautersiella	0±0	0±0	0±0	0±0	0±0	0.003±0.006	0.35	-
Weissella	0±0	0.001±0.001	0±0	0±0	0±0	0±0	0.195	-
Wohlfahrtiimonas	0±0	0±0	0±0	0±0	0±0	0.005±0.012	0.331	-
Xanthomonas	0±0	0±0	0±0	0±0	0±0	0±0	0.61	-
YRC22	0±0	0±0.001	0.001±0.002	0±0	0.001±0.002	0±0	0.381	-
Zoogloea	0±0	0±0	0±0	0±0	0±0	0.005±0.01	0.347	-
02d06	0±0	0±0	0.001±0.001	0±0	0±0	0±0	0.512	-
5-7N15	0±0	0.001±0.001	0.001±0.002	0±0	0±0	0±0	0.238	-
Unclassifed class of phylum SR1	0±0	0±0.001	0.001±0.001	0±0.001	0±0	0.003±0.007	0.302	-
Unclassified family of order Actinomycetales	0±0	0±0	0±0	0±0	0.007±0.012	0.007±0.006	0.073	-
Unclassified family of order ASSO-13	0±0	0±0	0±0	0±0	0±0	0±0	0.337	-
Unclassified family of order Bacillales	0±0	0±0	0±0	0±0	0±0	0.002±0.005	0.38	-
Unclassified family of order Bacteroidales	6.455±2.851b	0.146±0.046a	0.259±0.139a	0.161±0.047a	0.23±0.078a	0.324±0.157a	<0.001***	All_sharing
Unclassified family of order BD7-3	0±0	0±0	0±0	0±0	0±0	0±0	0.501	-
Unclassified family of order Burkholderiales	0.001±0.001a	0.14±0.065b	0.003±0.002a	0.002±0.001a	0.002±0.002a	0.003±0.002a	<0.001***	All_sharing
Unclassified family of order Caulobacterales	0±0	0±0	0±0	0±0	0.003±0.006	0.002±0.004	0.391	-
Unclassified family of order Chroococcales	0±0	0±0	0±0	0±0	0±0.001	0±0	0.337	-
Unclassified family of order Clostridiales	8.03±2.915a	10.639±8.624a	25.693±7.7b	39.909±4.088c	41.276±4.499c	34.283±5.611 bc	<0.001***	All_sharing
Unclassified family of order Gemellales	0±0	0±0	0±0	0±0	0±0	0±0	0.145	-
Unclassified family of order GMD14H09	0±0	0.001±0.001	0.003±0.005	0.003±0.005	0.003±0.005	0.002±0.003	0.704	-
Unclassified family of order iii1-15	0±0	0±0	0±0	0±0	0±0	0.001±0.001	0.368	-
Unclassified family of order Lactobacillales	0.001±0	0.039±0.076	0.001±0.001	0.001±0.001	0.002±0.002	0.002±0.001	0.252	All_sharing
Unclassified family of order Myxococcales	0±0	0±0	0±0	0±0	0±0	0.002±0.003	0.265	-
Unclassified family of order RF32	0±0	0±0	0±0	0±0.001	0±0	0±0	0.175	-
Unclassified family of order RF39	0.215±0.115a	0.136±0.034a	1.059±0.55ab	2.955±1.968ac	3.798±4.12bc	5.494±1.29c	<0.001***	All_sharing
Unclassified family of order Rhizobiales	0±0	0±0.001	0±0	0±0	0±0	0±0	0.524	-
Unclassified family of order Rickettsiales	0±0	0±0	0±0	0±0	0±0	0.002±0.004	0.358	-
Unclassified family of order SHA-98	0±0	0±0	0±0	0±0	0±0	0±0	0.6	-
Unclassified family of order Solirubrobacterales	0±0	0±0.001	0±0	0±0	0±0	0±0	0.481	-
Unclassified family of order Stramenopiles	0±0	0±0	0±0	0±0	0±0	0.001±0.002	0.337	-
Unclassified family of order Streptophyta	0.011±0.02	0.011±0.008	0.015±0.013	0.03±0.044	0.042±0.028	0.06±0.043	0.052	All_sharing
Unclassified family of order YS2	0.083±0.107	0.005±0.005	0.007±0.004	0.005±0.005	0.024±0.036	0.004±0.005	0.052	All_sharing
Unclassified genus of family A4b	0±0	0±0	0±0	0±0	0±0	0.001±0.001	0.337	-
Unclassified genus of family Acetobacteraceae	0±0.001	0±0	0±0	0±0	0±0	0±0	0.481	-
Unclassified genus of family Actinomycetaceae	0±0	0±0	0±0	0±0	0±0	0±0	0.481	-
Unclassified genus of family Aerococcaceae	0.001±0.002	0.002±0.002	0.002±0.004	0±0	0±0.001	0.001±0.001	0.573	-
Unclassified genus of family Aeromonadaceae	0±0	0.001±0.001	0.001±0.001	0.001±0.002	0.001±0.001	0.003±0.007	0.652	-
Unclassified genus of family Anaeroplasmataceae	0±0.001	0±0	0±0	0±0	0±0	0±0	0.481	-
Unclassified genus of family Aquificaceae	0.001±0.001	0±0.001	0±0	0±0	0±0	0±0	0.66	-
Unclassified genus of family Aurantimonadaceae	0±0.001	0±0	0±0	0±0	0±0	0±0.001	0.867	-
Unclassified genus of family BA008	0±0	0±0	0±0	0±0	0±0	0±0	0.481	-
Unclassified genus of family Bacillaceae	0.001±0.002	0.001±0.001	0.001±0.001	0.001±0.002	0.004±0.005	0.006±0.007	0.112	All_sharing
Unclassified genus of family Bacteroidaceae	0±0	0.001±0.002	0±0	0.001±0.001	0.002±0.004	0±0	0.528	-
Unclassified genus of family Barnesiellaceae	0±0	0.001±0.002	0±0	0.002±0.002	0.004±0.007	0.004±0.006	0.364	-
Unclassified genus of family Bartonellaceae	0±0	0±0	0±0	0±0.001	0±0	0±0	0.61	-
Unclassified genus of family Bifidobacteriaceae	0±0	0±0	0.001±0.003	0±0	0±0	0±0	0.481	-
Unclassified genus of family Bradyrhizobiaceae	0±0	0±0	0±0	0±0	0±0	0±0	0.337	-
Unclassified genus of family BS11	0±0a	0±0.001a	0±0.001a	0±0a	0.001±0.002ab	0.006±0.006b	0.006**	-
Unclassified genus of family Burkholderiaceae	0±0	0±0	0±0	0±0	0.002±0.004	0±0	0.337	-
Unclassified genus of family Cardiobacteriaceae	0±0.001	0±0	0±0	0±0	0±0	0±0	0.564	-
Unclassified genus of family Carnobacteriaceae	0±0	0±0	0±0	0±0	0±0	0±0	0.104	-
Unclassified genus of family Caulobacteraceae	0.011±0.025	0.004±0.003	0.008±0.012	0.004±0.002	0.005±0.005	0.03±0.033	0.163	All_sharing
Unclassified genus of family Chitinophagaceae	0±0	0.001±0.002	0±0	0±0	0±0	0.001±0.003	0.493	-
Unclassified genus of family Christensenellaceae	0.004±0.002a	0.006±0.004a	0.021±0.016ab	0.017±0.009ab	0.021±0.021ab	0.038±0.009b	<0.001***	All_sharing
Unclassified genus of family Clostridiaceae	0.01±0.005a	0.008±0.004a	0.103±0.102b	0.039±0.021ab	0.024±0.025ab	0.031±0.015ab	0.014*	All_sharing
Unclassified genus of family Comamonadaceae	0.005±0.006	0.007±0.009	0.012±0.02	0.004±0.005	0.005±0.005	0.016±0.011	0.41	All_sharing
Unclassified genus of family Coriobacteriaceae	0.001±0.001	0.002±0.003	0.001±0.002	0.003±0.005	0.001±0.001	0.005±0.006	0.446	All_sharing
Unclassified genus of family Cytophagaceae	0±0	0±0	0±0	0±0	0±0	0±0	0.588	-
Unclassified genus of family Dehalobacteriaceae	0±0	0±0	0±0	0±0	0±0	0±0	0.472	-
Unclassified genus of family Desulfovibrionaceae	1.363±1.701b	0.061±0.034a	0.044±0.017a	0.048±0.024a	0.067±0.045ab	0.084±0.035ab	0.019*	All_sharing
Unclassified genus of family Dethiosulfovibrionaceae	0±0	0±0	0±0	0±0	0±0	0.001±0.001	0.125	-
Unclassified genus of family Ellin6075	0±0	0±0	0±0	0±0	0±0	0.001±0.002	0.365	-
Unclassified genus of family Enterobacteriaceae	0.256±0.033a	39.73±15.644b	0.474±0.039a	0.609±0.105a	0.617±0.098a	0.776±0.201a	<0.001***	All_sharing
Unclassified genus of family Enterococcaceae	0±0	0.007±0.014	0±0.001	0±0.001	0±0	0±0.001	0.371	-
Unclassified genus of family Erhthrobacteraceae	0±0	0±0	0±0	0±0	0±0	0±0	0.587	-
Unclassified genus of family Erysipelotrichaceae	0.128±0.025a	19.397±25.634b	0.415±0.128ab	0.408±0.133ab	0.686±0.19ab	0.737±0.129ab	0.026*	All_sharing
Unclassified genus of family F16	1.045±0.464b	0.026±0.011a	0.417±0.736ab	0.035±0.017a	0.046±0.025a	0.047±0.023a	<0.001***	All_sharing
Unclassified genus of family Gemellaceae	0±0	0±0.001	0.003±0.003	0±0	0±0.001	0.001±0.002	0.101	-
Unclassified genus of family Helicobacteraceae	0.144±0.078b	0.006±0.003a	0.004±0.004a	0.007±0.003a	0.007±0.003a	0.007±0.003a	<0.001***	All_sharing
Unclassified genus of family Intrasporangiaceae	0.001±0.001	0±0	0.001±0.001	0.003±0.006	0.002±0.005	0±0	0.701	-
Unclassified genus of family Lachnospiraceae	1.534±0.728a	10.903±8.685bc	7.675±2.979ab	18.535±3.139c	16.383±3.367c	11.913±1.997bc	<0.001***	All_sharing
Unclassified genus of family Lactobacillaceae	0±0a	0±0a	0±0a	0±0a	0±0b	0±0ab	0.025*	-
Unclassified genus of family Leuconostocaceae	0±0	0±0.001	0±0	0±0	0±0	0±0	0.077	-
Unclassified genus of family Methylobacteriaceae	0.001±0.003	0.001±0.001	0.001±0.002	0±0	0.001±0.002	0.003±0.002	0.099	-
Unclassified genus of family Methylocystaceae	0±0	0±0	0±0	0±0	0±0	0±0	0.337	-
Unclassified genus of family Microbacteriaceae	0±0a	0.003±0.002a	0.001±0.001a	0±0a	0.001±0.001a	0.002±0.002a	0.049*	-
Unclassified genus of family Micrococcaceae	0±0	0±0	0.001±0.001	0±0	0.001±0.001	0.004±0.006	0.057	-
Unclassified genus of family mitochondria	0±0	0±0	0±0	0±0	0±0.001	0±0	0.525	-
Unclassified genus of family Mogibacteriaceae	0.085±0.03ab	0.011±0.005a	0.132±0.05b	0.117±0.058b	0.154±0.112b	0.176±0.062b	0.001**	All_sharing
Unclassified genus of family Moraxellaceae	0±0	0±0	0±0	0±0.001	0±0	0±0	0.095	-
Unclassified genus of family Mycoplasmataceae	0±0	0±0	0±0	0±0	0±0	0±0	0.481	-
Unclassified genus of family Neisseriaceae	0.001±0.001a	0.001±0.001a	0.003±0.004ab	0.001±0.001a	0.003±0.003ab	0.009±0.009b	0.014*	All_sharing
Unclassified genus of family Nocardioidaceae	0±0	0±0	0±0	0±0	0±0	0.001±0.001	0.384	-
Unclassified genus of family Oxalobacteraceae	0±0	0.001±0.002	0±0	0±0	0.001±0.001	0.004±0.007	0.354	-
Unclassified genus of family p-2534-18B5	0.001±0.002	0.003±0.003	0.007±0.008	0.007±0.008	0.011±0.014	0.016±0.013	0.127	All_sharing
Unclassified genus of family Paraprevotellaceae	0.001±0.001a	0.004±0.003a	0.003±0.003a	0.004±0.005a	0.003±0.004a	0.03±0.024b	<0.001***	All_sharing
Unclassified genus of family Pasteurellaceae	0.002±0.003	0.001±0.001	0.004±0.007	0.001±0.001	0.001±0.001	0±0	0.359	-
Unclassified genus of family Peptococcaceae	0.018±0.013ab	0.002±0.001a	0.032±0.009b	0.021±0.022ab	0.025±0.028ab	0.032±0.009b	0.033*	All_sharing
Unclassified genus of family Peptostreptococcaceae	0±0	0±0	0±0	0±0	0±0	0±0	0.936	-
Unclassified genus of family Phyllobacteriaceae	0±0	0±0	0±0	0±0	0±0	0±0	0.481	-
Unclassified genus of family Pirellulaceae	0±0a	0.003±0.006a	0.007±0.009a	0.01±0.012a	0.016±0.018ab	0.048±0.039b	0.002**	-
Unclassified genus of family Planococcaceae	0.001±0.001	0.007±0.012	0.001±0.002	0.003±0.003	0±0	0.002±0.001	0.221	-
Unclassified genus of family Prevotellaceae	0.001±0.001	0±0	0±0	0±0	0.001±0.001	0±0	0.084	-
Unclassified genus of family Propionibacteriaceae	0±0	0±0	0±0	0±0	0±0	0±0	0.481	-
Unclassified genus of family Pseudomonadaceae	0±0	0.001±0.001	0±0	0.001±0.003	0.002±0.002	0.003±0.002	0.091	-
Unclassified genus of family R4-45B	0±0.001	0±0	0±0	0.001±0.002	0±0.001	0±0	0.88	-
Unclassified genus of family RF16	0.001±0.001	0.001±0.002	0.001±0.001	0.003±0.008	0.003±0.004	0.008±0.009	0.216	All_sharing
Unclassified genus of family RFP12	0.001±0.001	0.005±0.008	0.001±0.001	0±0.001	0.004±0.004	0.005±0.009	0.388	All_sharing
Unclassified genus of family Rhizobiaceae	0±0	0±0	0±0	0.001±0.001	0±0	0±0	0.313	-
Unclassified genus of family Rhodobacteraceae	0±0.001	0±0	0.001±0.001	0±0	0±0.001	0.001±0.001	0.293	-
Unclassified genus of family Rhodocyclaceae	0±0	0±0	0±0	0±0	0±0	0±0	0.399	-
Unclassified genus of family Rikenellaceae	9.608±2.562ab	0.798±0.155a	46.665±10.743c	6.044±1.885ab	5.205±2.964ab	11.762±8.134b	<0.001***	All_sharing
Unclassified genus of family Ruminococcaceae	1.898±1.24ab	0.49±0.119a	4.046±1.525bc	9.481±2.001d	6.181±1.976c	4.826±0.366c	<0.001***	All_sharing
Unclassified genus of family S24-7	25.979±7.931b	0.456±0.157a	0.785±0.407a	0.553±0.193a	0.968±0.818a	1.39±0.699a	<0.001***	All_sharing
Unclassified genus of family Sinobacteraceae	0±0a	0±0a	0±0a	0±0ab	0.003±0.004b	0±0ab	0.027*	-
Unclassified genus of family Sphingobacteriaceae	0±0	0±0	0±0	0±0	0±0	0±0.001	0.337	-
Unclassified genus of family Sphingomonadaceae	0±0.001	0±0.001	0.001±0.001	0±0	0.001±0.001	0.001±0.002	0.547	-
Unclassified genus of family Streptococcaceae	0±0	0.001±0.001	0±0	0±0	0±0	0.001±0	0.182	-
Unclassified genus of family Streptomycetaceae	0±0	0±0	0±0	0.001±0.003	0±0	0±0	0.511	-
Unclassified genus of family Succinivibrionaceae	0±0.001a	0.001±0.001ab	0.001±0.001a	0.005±0.011ab	0.001±0.001ab	0.023±0.029b	0.032*	All_sharing
Unclassified genus of family Synergistaceae	0±0	0±0	0±0.001	0.003±0.006	0.001±0.002	0±0	0.581	-
Unclassified genus of family Tissierellaceae	0±0.001	0±0	0±0	0±0	0±0	0±0	0.571	-
Unclassified genus of family Veillonellaceae	0.002±0.002a	0.004±0.005a	0.004±0.004a	0.005±0.011ab	0.007±0.004ab	0.017±0.01b	0.018*	All_sharing
Unclassified genus of family Verrucomicrobiaceae	0±0	0±0	0±0	0.001±0.003	0±0	0±0	0.481	-
Unclassified genus of family Victivallaceae	0±0.001	0±0	0.001±0.002	0.001±0.001	0±0	0.004±0.009	0.478	-
Unclassified genus of family Weeksellaceae	0±0	0±0	0±0	0±0	0±0	0.001±0.003	0.233	-
Unclassified genus of family Xanthobacteraceae	0±0	0±0	0±0	0±0	0±0	0±0	0.481	-
Unclassified genus of family Xanthomonadaceae	0.006±0.01a	0.008±0.006a	0.008±0.005a	0.012±0.018a	0.015±0.008ab	0.04±0.026b	0.006**	All_sharing
Unclassified order of class Alphaproteobacteria	0±0	0±0	0±0	0±0	0.001±0.003	0.003±0.005	0.439	-
Unclassified order of class Chloroplast	0±0	0±0	0±0.001	0±0	0±0	0±0	0.481	-
Unclassified order of class Clostridia	0±0	0±0	0±0	0±0	0±0	0.001±0.001	0.295	-
Unclassified order of class TM7-3	0±0	0±0	0±0	0.001±0.004	0±0.001	0±0	0.592	-
Data shown as the mean ± SD rounded off to the third digit after the decimal point. 1One-way ANOVA with Tukey’s post-hoc test was used (* p-value<0.05, ** p-value<0.01, *** p-value<0.001). a-dWithin a row, different superscript letters indicate significant difference.
